# Supplementary material for: Trans-Species Polymorphism in Mitochondrial Genome of Camarodont Sea Urchins
Source: Genes (Basel). 2019 Aug 5;10(8):592. doi: 10.3390/genes10080592 (PMC6723515; doi:10.3390/genes10080592)
Supplement: Supplementary file 1 [file genes-10-00592-s001.zip]

Archive with 4 entries (4 files):
- Figure_S2.doc
- Table_S1.DOC
- Table_S2.doc
- Figure_S1.doc
